# Supplementary material for: Multi-spatial-scale dynamic interactions between functional sources reveal sex-specific changes in schizophrenia
Source: Netw Neurosci. 2022 Jun 1;6(2):357–81. doi: 10.1162/netn_a_00196 (PMC9208002; doi:10.1162/netn_a_00196)
Supplement: Supplementary file 1 [file netn-06-357-s001.zip]

Archive with 7 entries (6 files):
- icatb_gica_html_report100.pdf
- icatb_gica_html_report25.pdf
- icatb_gica_html_report50.pdf
- icatb_gica_html_report75.pdf
- ICNs_labeling.xlsx
- __MACOSX/
- __MACOSX/._ICNs_labeling.xlsx
