# Supplementary material for: Multi-spatial-scale dynamic interactions between functional sources reveal sex-specific changes in schizophrenia
Source: Netw Neurosci. 2022 Jun 1;6(2):357–81. doi: 10.1162/netn_a_00196 (PMC9208002; doi:10.1162/netn_a_00196)
Supplement: Supplementary file 1 [file netn-06-357-s001.zip › ICNs_labeling.xlsx]

## Sheet: final
ICN No	ICA_modelorder	Independent Components No	ICASSO Stability Index IQ	Functional Domain Name
1	25	2	0.970282	Visual
2	25	3	0.973091	Cerebellum
3	25	4	0.968976	Somatomotor
4	25	5	0.976178	Somatomotor
5	25	6	0.966564	Cognitive control
6	25	7	0.968993	Subcortical
7	25	9	0.96109	Cerebellum
8	25	10	0.967814	Visual
9	25	11	0.965482	Default mode
10	25	12	0.968121	Default mode
11	25	14	0.966706	Temporal
12	25	17	0.962706	Cognitive control
13	25	19	0.963272	Default mode
14	25	22	0.938926	Default mode
15	25	24	0.838431	Cognitive control
16	50	3	0.973156	Cerebellum
17	50	4	0.974368	Somatomotor
18	50	5	0.976491	Subcortical
19	50	6	0.967892	Cerebellum
20	50	7	0.975088	Somatomotor
21	50	8	0.971245	Somatomotor
22	50	9	0.970729	Default mode
23	50	11	0.976047	Somatomotor
24	50	12	0.969682	Somatomotor
25	50	18	0.969333	Cognitive control
26	50	21	0.972058	Visual
27	50	22	0.973098	Cognitive control
28	50	24	0.972938	Subcortical
29	50	26	0.971156	Cerebellum
30	50	27	0.970586	Default mode
31	50	28	0.972555	Visual
32	50	30	0.968196	Temporal
33	50	31	0.968897	Temporal
34	50	32	0.966801	Visual
35	50	33	0.970334	Visual
36	50	35	0.971214	Temporal
37	50	37	0.965489	Default mode
38	50	38	0.950773	Cognitive control
39	50	39	0.971846	Cognitive control
40	50	42	0.961446	Cognitive control
41	50	43	0.944673	Default mode
42	50	46	0.86763	Default mode
43	50	47	0.912795	Cognitive control
44	75	2	0.974942	Subcortical
45	75	3	0.976571	Somatomotor
46	75	5	0.976963	Somatomotor
47	75	11	0.973808	Somatomotor
48	75	12	0.972976	Cerebellum
49	75	13	0.976127	Somatomotor
50	75	14	0.972507	Temporal
51	75	15	0.974446	Cerebellum
52	75	17	0.972893	Cerebellum
53	75	18	0.965697	Cerebellum
54	75	19	0.965521	Cognitive control
55	75	21	0.970734	Subcortical
56	75	23	0.966638	Cognitive control
57	75	25	0.963925	Subcortical
58	75	26	0.961858	Cognitive control
59	75	28	0.967914	Visual
60	75	30	0.955623	Cognitive control
61	75	33	0.96164	Cognitive control
62	75	34	0.956778	Visual
63	75	35	0.939495	Default mode
64	75	37	0.943217	Default mode
65	75	39	0.938898	Cognitive control
66	75	40	0.937731	Cognitive control
67	75	41	0.945882	Somatomotor
68	75	43	0.957436	Default mode
69	75	44	0.92879	Temporal
70	75	45	0.948419	Cognitive control
71	75	46	0.950797	Visual
72	75	49	0.940284	Default mode
73	75	51	0.861501	Temporal
74	75	52	0.883901	Default mode
75	75	53	0.84296	Cognitive control
76	75	54	0.925576	Visual
77	75	63	0.903156	Default mode
78	75	67	0.896398	Cognitive control
79	75	69	0.814926	Cognitive control
80	100	2	0.97791	Somatomotor
81	100	4	0.976737	Somatomotor
82	100	9	0.977078	Cerebellum
83	100	10	0.97712	Cerebellum
84	100	11	0.97755	Somatomotor
85	100	13	0.974053	Somatomotor
86	100	14	0.978216	Somatomotor
87	100	15	0.972331	Cerebellum
88	100	17	0.971718	Cerebellum
89	100	18	0.973695	Subcortical
90	100	20	0.974298	Visual
91	100	21	0.97429	Default mode
92	100	23	0.972319	Cognitive control
93	100	25	0.97279	Visual
94	100	26	0.968619	Cognitive control
95	100	27	0.973158	Visual
96	100	28	0.971934	Subcortical
97	100	29	0.966916	Visual
98	100	31	0.968944	Cerebellum
99	100	34	0.964934	Visual
100	100	36	0.967069	Cognitive control
101	100	38	0.96506	Default mode
102	100	40	0.969152	Visual
103	100	44	0.970516	Subcortical
104	100	50	0.963948	Visual
105	100	51	0.959969	Cognitive control
106	100	53	0.954646	Cognitive control
107	100	54	0.950922	Subcortical
108	100	55	0.950442	Default mode
109	100	56	0.950737	Cognitive control
110	100	57	0.949928	Cognitive control
111	100	60	0.947749	Cognitive control
112	100	61	0.921861	Cognitive control
113	100	62	0.952316	Temporal
114	100	65	0.946354	Somatomotor
115	100	67	0.950387	Temporal
116	100	68	0.932016	Default mode
117	100	70	0.955648	Default mode
118	100	71	0.905645	Default mode
119	100	81	0.902075	Default mode
120	100	82	0.945326	Default mode
121	100	83	0.8919	Cognitive control
122	100	84	0.895897	Cognitive control
123	100	89	0.948896	Temporal
124	100	90	0.854128	Cognitive control
125	100	92	0.849119	Cognitive control
126	100	96	0.818971	Cognitive control
127	100	98	0.870847	Cognitive control
